# Supplementary material for: Sustained-Release Microneedles for Local Delivery of Antibacterial Peptide in Acne Therapy
Source: Polymers (Basel). 2026 May 21;18(10):1250. doi: 10.3390/polym18101250 (PMC13211109; doi:10.3390/polym18101250)
Supplement: Supplementary file 1 [file polymers-18-01250-s001.zip]

Archive with 1 entries (1 files):
- polymers-4273836-supplementary.pdf
